# Supplementary material for: Smartphone-Assisted Paper-Based Analytical Device for Rapid Colorimetric Detection of Total Reducing Sugars in Honey
Source: Sensors (Basel). 2026 May 11;26(10):3031. doi: 10.3390/s26103031 (PMC13210989; doi:10.3390/s26103031)
Supplement: Supplementary file 1 [file sensors-26-03031-s001.zip]

Archive with 1 entries (1 files):
- sensors-4265195-supplementary.pdf
